# Supplementary material for: Mutant huntingtin impairs PNKP and ATXN3, disrupting DNA repair and transcription
Source: eLife. 2019 Apr 17;8:e42988. doi: 10.7554/eLife.42988 (PMC6529219; doi:10.7554/eLife.42988)
Supplement: Figure 5—source data 1. [file elife-42988-fig5-data1.xlsx]

## Sheet: Fig5
Figure-5B
	Cntl	HD
	98.06	25.29
	101.17	26.46
	107	19.07
	93.78	22.96
Mean	100.002	23.445
SD	5.5624	3.25935
Figure-5E
	Cntl STR	Tg STR	Cntl CTX	Tg CTX	Cntl CRBL	Tg CRBL
	104.36	23.72	98.86	24.97	99.66	80.61
	94.88	27.52	93.28	20.95	100.6	82.54
	99.62	22.85	97.69	20.07	95.94	86.34
	101.52	26.72	104.36	22.85	106.26	90.14
Mean	100.095	25.2025	98.5475	22.21	100.615	84.9075
SD	3.98508	2.2661	4.55941	2.17519	4.26747	4.22314
Figure-5H
	PNKP-dependent			PNKP-independent
	Cntl	HD		Cntl	HD
	99.09	24.29		102.98	99.55
	100.06	23.32		94.24	98.81
	102.98	20.4		100.06	97.84
	98.12	22.35		98.12	99.78
Mean	100.062	22.59		98.85	98.995
SD	2.10007	1.66098		3.66542	0.874166
Figure-5J
	PNKP-independent
	Cntl CTX	Tg CTX		Cntl STR	Tg STR
	95.96	96.92		96.77	95.96
	98.82	106.13		93.12	101.65
	100.72	100.72		99.77	104.59
	104.51	99.77		98.82	103.57
Mean	100.002	100.885		97.12	101.443
SD	3.58573	3.85148		2.9459	3.85287
	PNKP-dependent
	Cntl CTX	Tg CTX		Cntl STR	Tg STR
	96.92	19.95		96.91	24.7
	95.96	21.85		95.96	21.85
	94.06	18.05		94.06	19.95
	98.01	17.1		98.01	29.46
Mean	96.2375	19.2375		96.235	23.99
SD	1.67592	2.10649		1.67456	4.13627

## Sheet: Fig5- Supplement 1
Fig5- Supplement 1
		Mean PNKP Activity	StndDev
wtHTT	1.19389	1	0.220292
	1.04565
	0.760461
mHTT	0.074316	0.0482605	0.0225889
	0.0362773
	0.0341881

## Sheet: Fig5- Supplement 2
Fig5- Supplement 2B
	Cntl	HTT-Q23	HTT-Q148
	101.353	122.637	41.5545
	98.312	128.718	45.6436
	100.339	132.772	37.5004
Mean	100.001	128.042	41.5662
SD	1.54819	5.1013	4.07159
Fig5- Supplement 2D
	Untreated	Cntl siRNA	HTT siRNA
	97.132	98.0769	43.2858
	98.0769	97.1154	40.3846
	104.808	106.731	35.5603
Mean	100.006	100.641	39.7436
SD	4.18555	5.29574	3.90242
Fig5- Supplement 2G
	Untreated	Cntl siRNA	HTT siRNA
	98.4589	106.181	40.5419
	105.216	101.355	42.4725
	96.3286	91.7019	43.4544
Mean	100.001	99.7459	42.1562
SD	4.64001	7.37247	1.48177

## Sheet: Fig5- Supplement 3
Fig5- Supplement 3B
	Cntl		HTT-Q23		HTT-Q148
	97.452		119.42		19.12
	95.57		121.34		17.19
	107		120.46		16.24
Mean	100.007		120.407		17.5167
SD	6.1285		0.96111		1.46753
Fig5- Supplement 3D
	Cntl	Q72	Q84	Q94	Q97
	97.5	67	45.2	39.2	36.7
	95.5	70.3	42.3	39.9	38.8
	107	67	41.8	38.6	36.05
Mean	100	68.1	43.1	39.2333	37.1833
SD	6.1441	1.90526	1.83576	0.650641	1.4373
Fig5- Supplement 3F
	Cntl STR	Tg STR	Cntl CTX	Tg CTX	Cntl CRBL	Tg CRBL
	96.19	19.87	106.75	24.72	97.17	83.64
	100.3	16.08	96.75	26.69	103.83	81.74
	102.2	14.24	96.37	21.75	99.02	79.72
Mean	99.5633	16.73	99.9567	24.3867	100.007	81.7
SD	3.07198	2.87073	5.88627	2.48681	3.43788	1.96031

## Sheet: Fig5- Supplement 4
Fig5- Supplement 4B
	pATM/ATM
		Mean	StdDev	SEM	Students T-test
Ctrl	0.817501	1	0.281059	0.16227	P=	0.0592
	1.14119
	0.658794
	1.38251
HD	8.13755	7.69829	5.76028	3.3257
	16.946
	2.63951
	3.07013
	gH2AX/H2Ax
		Mean	StdDev	SEM	Students T-test
Ctrl	0.972343	1	0.184209	0.106353	P=	0.0506
	0.99954
	0.754663
	1.27345
HD	16.697	9.04531	6.59637	3.80842
	14.4411
	1.72522
	3.31797
	p-p53/p53
		Mean	StdDev	SEM	Students T-test
Ctrl	0.873006	1	0.107987	0.0623461	P=	0.0148
	1.17127
	0.967795
	0.987927
HD	2.43844	2.87501	1.10314	0.636899
	4.7578
	1.94404
	2.35976
Fig5- Supplement 4D
	pATM/ATM
		Mean	StdDev	SEM	Students T-test
Ctrl	0.978666	1	0.0298887	0.0211345	P=	0.107
	0.979066
	1.04227
Tg	1.68096	2.18323	0.988243	0.698793
	1.30488
	3.56385
	gH2AX/H2AX
		Mean	StdDev	SEM	Students T-test
Ctrl	0.579484	1	0.575417	0.406881	P=	0.0965
	0.606907
	1.81361
Tg	0.978577	2.69226	1.22621	0.867059
	3.31922
	3.77898
	p-p53/p53
		Mean	StdDev	SEM	Students T-test
Ctrl	0.970045	1	0.026981	0.0190785	P=	0.0996
	0.994508
	1.03545
Tg	1.93431	3.40108	1.94718	1.37686
	6.1528
	2.11612
Fig5- Supplement 4E
	Cortex
	Cntl		zQ175
	Mean	SD	Mean	SD
Bcl2L11	1.02	0.05	2.45	0.23
Pmaip1	1.12	0.2	2.3	0.24
Bid	1.11	0.1	3.82	0.4
Pidd1	1.1	0.02	3.54	0.38
Apaf1	1.2	0.12	3.12	0.18
Fig5- Supplement 4F
	Cerebellum
	Cntl		zQ175
	Mean	SD	Mean	SD
Bcl2L11	1	0.05	1.3	0.22
Pmaip1	1.2	0.04	0.98	0.05
Bid	1.25	0.24	1	0.06
Pidd1	1.05	0.02	0.96	0.05
Apaf1	1.26	0.02	1	0.02

## Sheet: Fig5- Supplement 5
Fig5- Supplement 5C
	Mean	SD	SEM		One-way ANOVA
Q23	1	0.454589	0.0511453		P= <0.001 when comparing Q23 vs Q97
Q97	3.40862	1.56824	0.176441		P= <0.001 when comparing Q97 vs Q97+PNKP
Q97 + PNKP	1.34562	0.508361	0.0571951		P= 0.029 when comparing Q23 vs Q97+PNKP
Fig5- Supplement 5F
	mHTT-Q97						mHTT-Q97+PNKP
	pATM/ATM		gH2AX/H2A		p53-S15/p53		pATM/ATM		gH2AX/H2A		p53-S15/p53
	Mean	SD	Mean	SD	Mean	SD	Mean	SD	Mean	SD	Mean	SD
0	0.621479	0.0234898	0.606301	0.056532	0.561746	0.017087	0.788612	0.114633	0.606115	0.119503	0.562428	0.013199
48	1.87134	0.114756	3.16802	0.05701	2.02101	0.0562786	0.752494	0.143591	0.777472	0.193711	0.577083	0.0528131
72	2.0874	0.0964906	6.33572	0.528906	2.64422	0.349418	0.575809	0.020734	0.94491	0.112308	0.549766	0.0660086
Fig5- Supplement 5G
	Mean	SD
HTT-Q23	57.25	3.47994
HTT-Q148	334.25	8.99537
HTT-Q23+PNKP	58.2125	4.06239
HTT-Q148+PNKP	124.975	7.52435
