# Supplementary material for: Mutant huntingtin impairs PNKP and ATXN3, disrupting DNA repair and transcription
Source: eLife. 2019 Apr 17;8:e42988. doi: 10.7554/eLife.42988 (PMC6529219; doi:10.7554/eLife.42988)
Supplement: Figure 6—source data 1. [file elife-42988-fig6-data1.xlsx]

## Sheet: Fig6
Figure-6B
	3.4	4.2	4.5	4.3	3.8	3.56		1.23	1.3	1.25	1.31	0.93	1.02
	3.6	4.8	4.6	4.2	3.7	3.9		1.12	1.4	1.31	1.34	0.75	1.12
	3.7	3.9	4.34	3.98	4.2	2.98		1.16	1.5	1.12	1.23	0.72	1.09
Mean	3.567	4.33	4.5	4.16	3.94	3.48		1.17	1.43	1.226	1.293	0.82	1.076
SD	0.277475	0.458258	0.131149	0.163707	0.264575	0.465188		0.0556776	0.1	0.0971253	0.0568624	0.113578	0.051316
Figure-6D
TUBB3
		Relative	StndDev	Students T-test
Ctrl	1.09946	1	0.0879635	P=	6.54e-06
	0.96811
	0.93243
Tg	0.35054	0.352715	0.0122139
	0.341734
	0.36587
NeuroD1
		Mean	StndDev	Students T-test
Ctrl	0.999006	1	0.00698532	P=	0.00024
	0.993565
	1.00743
Tg	0.605932	0.687925	0.080065
	0.691932
	0.765912
NeuroD2
		Relative	StndDev	Students T-test
Ctrl	1.02198	1	0.0492962	P=	0.000187
	0.943537
	1.03448
Tg	0.646531	0.620009	0.079566
	0.53057
	0.682927
Eno2G
		Relative	StndDev	Students T-test
Ctrl	0.968255	1	0.0312056	P=	4.26e-05
	1.00111
	1.03064
Tg	0.468379	0.532374	0.0829665
	0.626113
	0.502631
PolB
		Relative	StndDev	Students T-test
Ctrl	0.968712	1	0.0271042	P=	1.84e-09
	1.015
	1.01629
Tg	0.186761	0.193667	0.00706767
	0.200886
	0.193354
NeuroG1
		Relative	StndDev	Students T-test
Ctrl	1.03135	1	0.0465547	P=	0.00172
	1.02214
	0.946507
Tg	0.81022	0.731408	0.0886663
	0.748598
	0.635405
Figure-6F
MyoD1
		Relative	StndDev	Students T-test
Ctrl	1.06069	1	0.0596602	P=	0.0479
	0.997888
	0.941424
Tg	0.879666	0.914314	0.0349699
	0.913678
	0.949597
Myh2
		Relative	StndDev	Students T-test
Ctrl	1.12466	1	0.11223	P=	0.0787
	0.968321
	0.907015
Tg	0.918067	0.847395	0.0906353
	0.878908
	0.745209
Myh4
		Relative	StndDev	Students T-test
Ctrl	1.02997	1	0.0262767	P=	0.00673
	0.980901
	0.989131
Tg	0.937307	0.935268	0.0182083
	0.916126
	0.952371
Myh6
		Relative	StndDev	Students T-test
Ctrl	1.02501	1	0.040981	P=	0.0444
	1.02229
	0.952705
Tg	0.868603	0.913313	0.0547415
	0.896972
	0.974364
Myh7
		Relative	StndDev	Students T-test
Ctrl	1.21033	1	0.188691	P=	0.192
	0.94408
	0.845589
Tg	0.920425	0.850861	0.0751025
	0.860923
	0.771234
MyoG
		Relative	StndDev	Students T-test
Ctrl	0.872432	1	0.113091	P=	0.000296
	1.03961
	1.08796
Tg	0.555264	0.572787	0.0166513
	0.574697
	0.588402

## Sheet: Fig6- Supplement 1
Fig6- Supplement 1B
Striatum
Eno
		Relative	StndDev	Students T-test
Wt	1.08776	1	0.0925259
	0.903352
	1.00889
zQ175	0.768723	0.686931	0.0720466	p=	0.00985
	0.632873
	0.659197
NeuroD1
		Relative	StndDev	Students T-test
Wt	1.0329	1	0.0290175
	0.989032
	0.978066
zQ175	0.205948	0.335527	0.11563	p=	0.000644
	0.372437
	0.428196
NeuroD2
		Relative	StndDev	Students T-test
Wt	1.21319	1	0.188692
	0.93235
	0.854458
zQ175	0.543318	0.547036	0.00463524	p=	0.0142
	0.552229
	0.54556
PolB
		Relative	StndDev	Students T-test
Wt	1.0518	1	0.0449025
	0.972215
	0.975982
zQ175	0.499229	0.499638	0.0255715	p=	7.41e-05
	0.474273
	0.525411
Fig6- Supplement 1D
Cerbebellum
Enolase
		Relative	StndDev	Students T-test
Wt	1.06113	1	0.0558212
	0.951729
	0.987143
zQ175	1.32285	1.24533	0.134709	p=	0.0435
	1.32335
	1.08978
NeuroD1
		Relative	StndDev	Students T-test
Wt	0.861899	1	0.119973
	1.05959
	1.07851
zQ175	0.960911	1.08144	0.181497	p=	0.552
	0.993219
	1.29018
NeuroD2
		Relative	StndDev	Students T-test
Ctrl	1.34094	1	0.305274
	0.907068
	0.751992
Tg	1.10871	0.991682	0.101955	p=	0.966
	0.922072
	0.944264
PolB
		Relative	StndDev	Students T-test
Ctrl	0.999466	1	0.0535525
	0.946717
	1.05382
Tg	1.09	1.28909	0.202416	p=	0.075
	1.2826
	1.49468

## Sheet: Fig6- Supplement 3
Fig6- Supplement 3D
TUBB3
		Relative	StndDev	Students T-test
Ctrl	1.02134	1	0.0323263	P=	0.000514
	0.985681
	0.961523
	1.0366
	0.968008
	1.02685
HD	0.494323	0.607573	0.188344
	0.410067
	0.605186
	0.463434
	0.826253
	0.846175
PolB
		Relative	StndDev	Students T-test
Ctrl	1.08211	1	0.0668158	P=	4.27e-05
	0.970735
	1.02047
	0.926682
HD	0.60019	0.605385	0.0337045
	0.580327
	0.65439
	0.586633
Eno2G
		Relative	StndDev	Students T-test
Ctrl	1.02985	1	0.0515872	P=	0.00053
	0.990076
	1.02312
	0.954206
	0.9318
	1.07095
HD	0.776459	0.560155	0.20881
	0.790362
	0.423901
	0.331431
	0.667748
	0.371028
Fig6- Supplement 3F
MYH2
		Relative	StndDev	Students T-test
Ctrl	1.14741	1	0.201109	P=	0.869
	0.858249
	0.797802
	1.19654
HD	0.740949	0.973383	0.236349
	0.827094
	1.26384
	1.06164
MYH4
		Relative	StndDev	Students T-test
Ctrl	0.877514	1	0.131696	P=	0.472
	1.10882
	0.894821
	1.11884
HD	0.915248	0.943158	0.068207
	0.865561
	1.02411
	0.967711
MYH6
		Relative	StndDev	Students T-test
Ctrl	0.962246	1	0.0645536	P=	0.101
	1.03743
	1.06972
	0.930611
HD	0.863318	0.917037	0.0565045
	0.95959
	0.87353
	0.971709

## Sheet: Fig6- Supplement 4
Fig6- Supplement 4B
NeuroD1
		Mean	SD	Student's T-test
Ctrl	1.10524	1	0.0752171	P=	5.76e-05
	0.960818
	0.933946
Tg	0.220705	0.209559	0.0144941
	0.189088
	0.218883
Eno2G
		Mean	SD	Student's T-test
Ctrl	0.97723	1	0.0174896	P=	1.37e-06
	1.01975
	1.00302
Tg	0.438316	0.443584	0.0117827
	0.459909
	0.432527
PolB
		Mean	SD	Student's T-test
Ctrl	1.0944	1	0.087017	P=	6.3e-05
	1.02117
	0.884432
Tg	0.126071	0.118105	0.00826709
	0.106711
	0.121533
Fig6- Supplement 4D
MYH2
		Mean	SD	Student's T-test
Ctrl	1.12878	1	0.0910598	P=	0.739
	0.935754
	0.935468
Tg	1.1606	1.0279	0.100238
	0.918376
	1.00472
MYH4
		Mean	SD	Student's T-test
Ctrl	1.12695	1	0.0909923	P=	0.545
	0.918312
	0.954736
Tg	0.954916	0.954248	0.0782693
	0.858056
	1.04977
MYH7
		Mean	SD	Student's T-test
Ctrl	1.09115	1	0.0653167	P=	0.00189
	0.967415
	0.941438
Tg	0.740479	0.709329	0.0227741
	0.686667
	0.70084
