# Supplementary material for: Mutant huntingtin impairs PNKP and ATXN3, disrupting DNA repair and transcription
Source: eLife. 2019 Apr 17;8:e42988. doi: 10.7554/eLife.42988 (PMC6529219; doi:10.7554/eLife.42988)
Supplement: Figure 7—source data 1. [file elife-42988-fig7-data1.xlsx]

## Sheet: Fig7
Figure-7B
	Cntl	HD
	100	20.12
	95.98	25.05
	105.02	30.1
Mean	100.333	25.09
SD	4.52921	4.99012
Figure-7D
	Cntl	Cntl RNAi	AT3-RNAi
	101.24	95.05	25.74
	101.98	94.06	20.86
	98.02	93.07	27.72
Mean	100.413	94.06	24.7733
SD	2.10545	0.99	3.53068
Figure-7F
	Cntl CTX	Tg CTX	Cntl CRBL	Tg CRBL
	96.78	24.23	97.75	78.37
	103.54	20.34	90.98	74.51
	99.67	18.39	92.89	79.34
Mean	99.9967	20.9867	93.8733	77.4067
SD	3.39182	2.97322	3.49048	2.55504
